# Supplementary material for: Dietary L-Citrulline Supplementation Promotes Rumen Development and Modulates the Microbiota–Metabolome Axis in Suckling Hu Lambs
Source: Animals (Basel). 2026 Jun 4;16(11):1728. doi: 10.3390/ani16111728 (PMC13255836; doi:10.3390/ani16111728)
Supplement: Supplementary file 1 [file animals-16-01728-s001.zip]

Archive with 3 entries (3 files):
- Supplementary Table S3.xlsx
- Supplementary_Table_S1_Individual_Rumen_Data.xlsx
- Supplementary Table S2.xlsx
