# Supplementary material for: Dietary L-Citrulline Supplementation Promotes Rumen Development and Modulates the Microbiota–Metabolome Axis in Suckling Hu Lambs
Source: Animals (Basel). 2026 Jun 4;16(11):1728. doi: 10.3390/ani16111728 (PMC13255836; doi:10.3390/ani16111728)
Supplement: Supplementary file 1 [file animals-16-01728-s001.zip › Supplementary Table S3.xlsx]

## Sheet: Sheet1
Supplementary Table S3. Retrospective power analysis for all key outcome variables.
Category	Outcome variable	n per group	Observed mean ± SD (CON)	Observed mean ± SD (L-cit)	Cohen's d	Observed power (1 − β)	Required n per group for 80% power
Growth performance	Initial BW (kg)	10	5.19 ± 0.96	5.29 ± 0.69	0.12	0.05	872
	Final BW (kg)	10	12.36 ± 1.84	13.21 ± 2.05	0.43	0.14	69
	ADG (g/d)	10	157 ± 34	188 ± 40	0.58	0.23	38
	F:G ratio	10	1.92 ± 0.24	1.74 ± 0.21	0.79	0.35	21
	ADFI (g DM/d)	10	41.6 ± 9.3	52.4 ± 11.7	1.02	0.56	13
Rumen development	Rumen weight (g)	6	186.4 ± 28.7	223.6 ± 31.4	1.24	0.49	10
	Rumen volume (mL)	6	682 ± 98	821 ± 112	1.32	0.54	9
	Papillary length (μm)	6	1386 ± 214	1742 ± 246	1.55	0.67	7
	Papillary width (μm)	6	312 ± 41	358 ± 47	1.04	0.38	13
	Papillary density (n/cm²)	6	58.2 ± 7.1	67.4 ± 8.3	1.19	0.46	10
	Epithelial thickness (μm)	6	98.4 ± 12.6	112.3 ± 14.1	1.04	0.38	13
	Muscle thickness (μm)	6	486 ± 71	534 ± 78	0.64	0.16	32
VFA profile	Total VFA (mmol/L)	6	64.28 ± 8.42	76.53 ± 9.17	1.39	0.57	8
	Propionate (mmol/L)	6	13.76 ± 2.48	18.94 ± 3.12	1.84	0.82	6
	A/P ratio	6	2.90 ± 0.36	2.44 ± 0.29	1.41	0.58	8
Microbial diversity	Chao1 index	6	—	—	1.48	0.63	7
Note: All calculations were performed using G*Power 3.1.9.7 (two-tailed independent-samples t-test, α = 0.05). Cohen's d was calculated as the absolute difference between group means divided by the pooled standard deviation. Required n per group was calculated for a target power of 0.80. Observed power values below 0.80 indicate that the sample size was insufficient to reliably detect effects of …
