# Supplementary material for: Dietary L-Citrulline Supplementation Promotes Rumen Development and Modulates the Microbiota–Metabolome Axis in Suckling Hu Lambs
Source: Animals (Basel). 2026 Jun 4;16(11):1728. doi: 10.3390/ani16111728 (PMC13255836; doi:10.3390/ani16111728)
Supplement: Supplementary file 1 [file animals-16-01728-s001.zip › Supplementary_Table_S1_Individual_Rumen_Data.xlsx]

## Sheet: Supplementary Table S1
Supplementary Table S1. Individual-animal rumen developmental parameters of suckling Hu lambs at 48 d of age.
Values for each lamb represent the mean of ≥ 10 intact papillae measured per individual (morphometric parameters) or single measurements (organ-level parameters).
Group	Lamb ID	BW at slaughter (kg)	Rumen weight (g)	Rumen weight/BW (g·kg⁻¹)	Rumen volume (mL)	Papillae length (μm)	Papillae width (μm)	Papillae density (n·cm⁻²)	Epithelial thickness (μm)	Muscle layer thickness (μm)
CON	C01	9.93	227.2	14.82	569	1318	316	51.9	115.6	451
	C02	10.07	216.4	12.2	634	1425	248	65.3	97.8	492
	C03	12.49	179.5	13.66	664	1175	276	56.1	105.7	417
	C04	12.98	175	14.85	795	1763	324	69.4	84.6	577
	C05	13.65	180.4	17.08	598	1507	333	49.2	106.8	579
	C06	15.03	139.9	17.86	831	1127	375	57.2	79.9	400
	Mean ± SD	12.36 ± 1.84	186.4 ± 28.7	15.08 ± 1.92	682 ± 98	1386 ± 214	312 ± 41	58.2 ± 7.1	98.4 ± 12.6	486 ± 71
L-cit	T01	9.66	255.2	19	938	1525	289	58.4	102.5	602
	T02	11.5	207.7	19.16	689	1934	369	76	136.5	587
	T03	13.52	268.1	16.4	705	1680	386	54.8	111.8	634
	T04	14.03	234.8	14.07	798	2009	351	70.7	96	439
	T05	14.87	187.7	15.8	994	1958	318	67.7	124.6	504
	T06	15.68	188	17.1	802	1345	435	76.8	102.6	438
	Mean ± SD	13.21 ± 2.05	223.6 ± 31.4	16.92 ± 1.78	821 ± 112	1742 ± 246	358 ± 47	67.4 ± 8.3	112.3 ± 14.1	534 ± 78
	P-value	0.335	0.012	0.038	0.009	0.003	0.028	0.016	0.033	0.162
Notes:
CON, control group; L-cit, L-citrulline supplementation group (2 g·lamb⁻¹·d⁻¹).
Lamb IDs: C01–C06, control group; T01–T06, L-citrulline group. Lambs within each group are sorted by ascending body weight at slaughter.
Morphometric parameters (papillae length, width, density, epithelial thickness, muscle layer thickness) represent the mean of ≥ 10 intact
papillae measured per lamb from H&E-stained sections of the rumen ventral sac (see Section 2.6.2 for methodology).
Rumen weight/BW = fresh empty rumen weight ÷ live body weight at slaughter.
Rumen volume was determined by the water-filling method (see Section 2.6.2).
P-values: Student's independent-sample t-test or Mann–Whitney U test. Values in red indicate P < 0.05.
