# Supplementary material for: Dietary L-Citrulline Supplementation Promotes Rumen Development and Modulates the Microbiota–Metabolome Axis in Suckling Hu Lambs
Source: Animals (Basel). 2026 Jun 4;16(11):1728. doi: 10.3390/ani16111728 (PMC13255836; doi:10.3390/ani16111728)
Supplement: Supplementary file 1 [file animals-16-01728-s001.zip › Supplementary Table S2.xlsx]

## Sheet: Sheet1
Supplementary Table S2. Estimated milk-replacer intake of suckling lambs during the experimental period (Day 4–48).
Item	CON (n = 10)	L-cit (n = 10)	P-value
Average daily MR DMI (g DM·d⁻¹)	164.7 ± 24.6	173.2 ± 23.7	0.442
Cumulative MR DMI (g DM, Day 4–48)	7,411 ± 1,109	7,793 ± 1,065	0.442
Note: Milk replacer was administered by gavage at a fixed rate of 2% of weekly fasted BW (DM basis); intake therefore equals the prescribed allowance with no voluntary refusal component. Daily and cumulative MR DMI were calculated from recorded weekly BW data assuming linear growth between successive weighing points. Data are presented as mean ± SD. Between-group differences were assessed using W…
